# Supplementary material for: Environmentally Friendly Approach for Nd2Fe14B Magnetic Phase Extraction by Selective Chemical Leaching: A Proof-of-Concept Study
Source: Materials (Basel). 2023 Jul 23;16(14):5181. doi: 10.3390/ma16145181 (PMC10384185; doi:10.3390/ma16145181)
Supplement: Supplementary file 1 [file materials-16-05181-s001.zip]

Archive with 1 entries (1 files):
- materials-2459048-supplementary.pdf
